# Supplementary material for: Long-term risks of adverse kidney outcomes after acute kidney injury: a systematic review and meta-analysis
Source: Nephrol Dial Transplant. 2025 May 27;40(11):2143–58. doi: 10.1093/ndt/gfaf093 (PMC12559794; doi:10.1093/ndt/gfaf093)
Supplement: gfaf093_Supplemental_Files [file gfaf093_supplemental_files.zip]

Archive with 2 entries (2 files):
- C.Figures_Supplements_S1_to_S6_20022025.pdf
- C.Tables_Supplements_S1_to_S3_20022025.pdf
